# Supplementary material for: Sensitivity and specificity of the question “do you have any concerns regarding your mouth related to undergoing surgery?” for predicting perioperative oral health problems in patients with primary esophageal and lung cancer: a retrospective observational study
Source: Perioper Med (Lond). 2024 May 6;13:36. doi: 10.1186/s13741-024-00394-8 (PMC11071221; doi:10.1186/s13741-024-00394-8)
Supplement: Supplementary file 1 — Additional file 1. Raw data—primary esophageal cancer and raw data—primary lung cancer. [file 13741_2024_394_MOESM1_ESM.xlsx]

## Sheet: Sheet1
Raw data - Primary esophageal cancer						Raw data - Primary lung cancer
No.	Age (y)	Sex (M or F)	Responses of Patients to the Question, “Do You Have Any Concerns Regarding Your Mouth Related to Undergoing Surgery?” (Y: 1, N: 0)	Decisions of Dentists (Intervention is desirable: 1, No problem: 0)		No.	Age (y)	Sex (M or F)	Responses of Patients to the Question, “Do You Have Any Concerns Regarding Your Mouth Related to Undergoing Surgery?” (Y: 1, N: 0)	Decisions of Dentists (Intervention is desirable: 1, No problem: 0)
E-1	75	M	0	1		L-1	33	M	1	0
E-2	75	M	0	0		L-2	74	M	0	0
E-3	67	M	0	0		L-3	57	F	0	0
E-4	68	F	0	1		L-4	83	M	0	1
E-5	79	M	1	1		L-5	65	M	0	0
E-6	75	M	0	0		L-6	61	M	1	0
E-7	66	F	0	0		L-7	76	M	0	0
E-8	85	M	0	0		L-8	60	M	0	1
E-9	71	M	0	1		L-9	74	M	0	0
E-10	69	M	0	0		L-10	62	M	0	0
E-11	68	M	0	0		L-11	71	F	0	0
E-12	51	F	1	1		L-12	66	M	0	0
E-13	69	F	0	0		L-13	70	M	0	0
E-14	56	M	0	1		L-14	57	M	0	0
E-15	71	F	0	1		L-15	75	M	1	1
E-16	65	M	0	1		L-16	56	M	0	1
E-17	70	M	0	1		L-17	57	F	0	1
E-18	56	F	0	1		L-18	68	F	0	0
E-19	49	F	0	0		L-19	69	M	0	0
E-20	82	M	0	0		L-20	73	F	0	1
E-21	57	M	1	1		L-21	74	F	0	0
E-22	59	F	0	1		L-22	72	M	0	0
E-23	52	M	0	0		L-23	65	M	0	0
E-24	61	M	0	1		L-24	66	F	1	1
E-25	68	M	0	1		L-25	60	M	0	1
E-26	75	F	0	1		L-26	66	F	0	0
E-27	67	M	0	0		L-27	76	M	0	0
E-28	60	M	0	1		L-28	39	F	0	1
E-29	69	M	0	1		L-29	81	M	0	0
E-30	69	M	0	1		L-30	69	M	1	1
E-31	63	M	0	1		L-31	34	F	1	0
E-32	69	F	0	0		L-32	63	F	0	1
E-33	70	M	0	1		L-33	70	F	0	1
E-34	69	M	1	1		L-34	55	F	1	1
E-35	74	M	0	0		L-35	70	M	0	0
E-36	69	M	0	1		L-36	57	F	0	1
E-37	69	M	0	0		L-37	58	M	0	0
E-38	67	F	0	0		L-38	72	M	0	1
E-39	59	M	0	1		L-39	87	F	0	1
E-40	73	M	0	1		L-40	57	F	0	1
E-41	60	M	0	0		L-41	68	F	1	1
E-42	74	M	0	0		L-42	45	F	0	0
E-43	77	F	1	1		L-43	73	F	0	1
E-44	73	F	1	1		L-44	87	F	0	1
E-45	60	M	0	1		L-45	58	F	1	1
E-46	24	M	0	0		L-46	74	M	0	0
E-47	59	M	0	1		L-47	73	M	0	1
E-48	63	M	1	1		L-48	74	F	0	1
E-49	70	M	0	0		L-49	67	M	0	1
E-50	79	M	0	0		L-50	75	M	0	1
E-51	65	M	0	1		L-51	72	M	1	1
E-52	68	M	0	1		L-52	64	M	0	0
E-53	54	M	0	0		L-53	69	M	0	0
E-54	72	M	0	1		L-54	80	F	1	0
E-55	78	M	0	1		L-55	58	F	0	0
E-56	38	F	1	1		L-56	70	M	0	0
E-57	66	M	1	1		L-57	79	M	0	1
E-58	77	M	1	1		L-58	69	M	0	1
E-59	58	M	0	0		L-59	76	F	0	1
E-60	72	M	1	1		L-60	69	F	1	1
E-61	71	F	1	1		L-61	73	M	0	0
						L-62	65	F	1	0
						L-63	50	F	1	0
						L-64	76	F	0	0
						L-65	74	F	1	0
						L-66	60	F	0	1
						L-67	76	F	0	1
						L-68	56	M	1	1
						L-69	66	M	0	0
						L-70	80	M	0	1
						L-71	39	F	0	1
						L-72	78	M	0	0
						L-73	71	F	0	1
						L-74	71	F	1	1
						L-75	57	M	0	1
						L-76	71	M	0	0
						L-77	76	F	0	1
						L-78	70	M	0	0
						L-79	68	F	0	1
						L-80	70	M	0	1
						L-81	71	F	0	0
						L-82	60	M	0	0
						L-83	58	M	0	0
						L-84	76	F	0	0
						L-85	80	M	0	0
						L-86	67	F	0	1
						L-87	77	F	0	1
						L-88	77	M	0	0
						L-89	69	F	1	1
						L-90	58	M	0	0
						L-91	66	M	0	1
						L-92	69	F	0	0
						L-93	64	F	0	1
						L-94	64	M	0	0
						L-95	75	F	0	0
						L-96	70	M	0	1
						L-97	79	M	0	0
						L-98	61	F	0	0
						L-99	74	M	0	1
						L-100	33	F	0	0
						L-101	77	M	1	0
						L-102	70	F	0	1
						L-103	67	F	1	1
						L-104	69	F	0	0
						L-105	70	M	0	0
						L-106	88	F	0	1
						L-107	69	M	0	1
						L-108	51	F	0	0
						L-109	72	M	0	0
						L-110	51	F	1	1
						L-111	56	M	0	1
						L-112	72	F	0	0
						L-113	82	M	0	0
						L-114	66	M	0	0
						L-115	82	M	0	0
						L-116	82	M	0	0
						L-117	77	M	0	1
						L-118	86	F	0	1
						L-119	69	F	1	0
						L-120	58	M	0	1
						L-121	66	M	0	0
						L-122	72	M	0	0
